# Supplementary material for: Metabolite Profiling and Transcriptome Analyses Provide Insight Into Phenolic and Flavonoid Biosynthesis in the Nutshell of Macadamia Ternifolia
Source: Front Genet. 2022 Feb 21;12:809986. doi: 10.3389/fgene.2021.809986 (PMC8899216; doi:10.3389/fgene.2021.809986)
Supplement: Supplementary file 4 [file DataSheet1.xlsx]

## Sheet: Table S1
Table S1: Total metabolic composition and concentration at three developmental stages of M. ternifolia nutshell
Index	Compounds	Class I	S1-1	S1-2	S1-3	S2-1	S2-2	S2-3	S3-1	S3-2	S3-3
pmb0484	Choline	Alkaloids	3452100	1982100	2717100	7384600	3129100	2599200	5119300	6291200	2930200
mws0191	Betaine	Alkaloids	319720	199290	259505	705410	290230	297270	313330	701470	229320
pmp001287	N-Benzylmethylene isomethylamine	Alkaloids	16761	12648	14704.5	59461	27411	24235	24708	71233	25283
mws0491	Phenethylamine	Alkaloids	19013	7525.7	13269.4	41126	11029	3477.8	34708	110240	4142.5
mws0982	1-Methylhistamine	Alkaloids	34056	37569	35812.5	33159	27690	36799	37504	34708	27334
pme2693	N-Acetylputrescine	Alkaloids	70188	54621	62404.5	68277	76768	47956	57853	49874	67690
pmb0501	Agmatine	Alkaloids	7981.6	9036.3	8508.95	9525.7	8888	9725.3	8580.8	9449.3	10464
pmp001198	6-Deoxyfagomine	Alkaloids	37908	52244	45076	186000	89024	41705	110830	205010	32115
HJKP000649	N-benzylformamide	Alkaloids	20000	17761	18880.5	73760	48544	16428	24932	68223	11598
pme2268	Trigonelline	Alkaloids	974220	645430	809825	1825600	869170	397380	532070	1763500	235910
mws0017	Spermidine	Alkaloids	7632.8	7148.2	7390.5	8542.1	6675.4	9994.6	7766.9	8087.2	10036
pme1691	Acetylcholine	Alkaloids	94225	86911	90568	178130	105050	310930	91991	237850	151830
Lmgp000796	4-Hydroxymandelonitrile	Alkaloids	774.7	857.56	816.13	10164	9	1309.5	9	11687	457.71
mws1346	DL-2-Aminoadipic acid	Alkaloids	3147.5	9970.8	6559.15	34491	11134	7565.1	22733	13003	14258
pmp001201	5-Aminocycloheptane-1,2,3-triol	Alkaloids	33701	27962	30831.5	25814	27536	29433	28681	26607	25666
mws0018	Spermine	Alkaloids	1321300	1160700	1241000	4060200	2434500	1572500	2036800	3964900	2293500
Zmbp002538	1-Methoxy-indole-3-acetamide	Alkaloids	112500	116400	114450	488090	115010	1132800	239850	293230	1198700
mws0677	N-Acetyl-5-hydroxytryptamine	Alkaloids	6662.8	2850.9	4756.85	7865.6	2400.2	8007.4	8144.8	10368	7034.1
pmp001244	Caffeoylcholine	Alkaloids	5838.2	6431.5	6134.85	14510	7427.3	2549.4	6612.1	14892	3641.2
pmb0496	N-Feruloylagmatine	Alkaloids	98016	130340	114178	312790	144640	233410	181610	447260	212070
Lmap001823	Dhurrin	Alkaloids	11774	8757.3	10265.6	25160	9366.3	7561.5	14825	19290	6525.5
Hmtn001358	2-(D-Glucosyloxy)-4-hydroxybenzeneacetonitrile	Alkaloids	16287	46929	31608	25149	13221	4563.9	89936	21636	17806
mws0983	N-Oleoylethanolamine	Alkaloids	3596.4	2737.3	3166.85	6327.6	8869.7	28450	3868.4	4970.7	20728
pmb1912	10-Formyltetrahydrofuran	Alkaloids	71096	118300	94698	305240	174300	217690	95248	436680	185760
mws0217	L-Glycine	Amino acids and derivatives	64657	37505	51081	104030	47105	13792	69567	91258	9697.5
pme3033	N,N-Dimethylglycine	Amino acids and derivatives	151890	199800	175845	910230	319180	637250	266730	625560	468250
pme0010	L-Serine	Amino acids and derivatives	3897600	2355000	3126300	9178100	5502000	3770300	7441700	14891000	2826900
pme2122	Histamine	Amino acids and derivatives	4041.6	7862.5	5952.05	16279	10862	11234	4929.1	8634.9	12175
pme0006	L-Proline	Amino acids and derivatives	170010	95001	132506	1070900	199500	162120	731090	832850	393650
pme3193	N-Acetyl-L-glycine	Amino acids and derivatives	3525.5	4520.5	4023	6441.4	3576.9	31677	8868.7	3301.4	41647
mws0256	L-Valine	Amino acids and derivatives	333960	246400	290180	1731000	591790	214710	982730	1808100	107140
mws0230	L-Threonine*	Amino acids and derivatives	856730	554070	705400	2543600	1089700	556520	1612100	2144600	382900
pme0195	L-Cysteine	Amino acids and derivatives	132540	43315	87927.5	112170	132820	104650	14940	132910	13823
Rfmb319	Pipecolic acid*	Amino acids and derivatives	48578	45479	47028.5	198550	108080	43691	141370	293880	23568
ML10181668	Cycloleucine*	Amino acids and derivatives	1290900	1112000	1201450	4916900	3067700	1250500	4427800	7921200	512620
mws0216	Trans-4-Hydroxy-L-proline	Amino acids and derivatives	192320	121860	157090	581850	286200	300040	302810	507790	177800
mws0227	L-Leucine*	Amino acids and derivatives	105970	88339	97154.5	723770	236190	82651	465200	665470	40401
mws0258	L-Isoleucine*	Amino acids and derivatives	111090	77798	94444	665340	212330	73905	449130	617160	34248
mws0001	L-Asparagine	Amino acids and derivatives	1131900	794600	963250	9714700	4750200	6643800	5773100	10511000	2131900
pme2527	L-Ornithine	Amino acids and derivatives	23117	19450	21283.5	131860	21636	17751	137930	43887	7219.7
mws0219	L-Aspartic Acid	Amino acids and derivatives	2489200	8808200	5648700	2223600	2693200	2954100	11050000	3419500	3900800
Hmsp000364	L-Cyclopentylglycine	Amino acids and derivatives	117980	283050	200515	397690	203810	374930	161500	381710	341780
Rfmb318	D-Proline betaine	Amino acids and derivatives	25598	33944	29771	75763	35748	21252	34823	89301	34266
Lmqp000427	N-Methyl-Trans-4-Hydroxy-L-Proline	Amino acids and derivatives	103500	109420	106460	130700	93748	96616	66918	124470	77745
pme0193	L-Glutamine	Amino acids and derivatives	140500	139360	139930	707560	454760	174240	683720	1465300	82971
pme0026	L-Lysine	Amino acids and derivatives	158150	192440	175295	924920	609180	220390	896770	1815900	95839
pme0014	L-Glutamic acid	Amino acids and derivatives	779690	552240	665965	2243000	1308200	423560	1463600	2890200	195720
mws1050	O-Acetylserine	Amino acids and derivatives	307410	114180	210795	993790	194160	59129	410600	458090	41394
Zmzn000113	L-threo-3-Methylaspartate	Amino acids and derivatives	890450	2368900	1629675	1159800	1056000	332060	4960500	1461200	381450
pme1210	L-Methionine	Amino acids and derivatives	8239.3	8860.7	8550	17372	15200	29528	12961	24337	25274
mws0254	L-Histidine	Amino acids and derivatives	210660	126890	168775	2091600	425110	307570	1832700	1570000	111800
pme2914	3-Hydroxy-3-methylpentane-1,5-dioic acid	Amino acids and derivatives	126180	438490	282335	123150	119710	53509	425260	111980	202360
pme2758	4-Hydroxy-L-glutamic acid	Amino acids and derivatives	5409.7	13694	9551.85	6569.2	4230.5	12163	23002	10620	23867
Lmbp000123	L-Homomethionine	Amino acids and derivatives	340780	166280	253530	2674400	470880	13029	1345300	1253600	19002
pme2617	L-Methionine Sulfoxide	Amino acids and derivatives	419910	314790	367350	1246200	633350	504340	547620	1344000	594540
pme0021	L-Phenylalanine	Amino acids and derivatives	519210	479280	499245	2104800	893430	893290	803580	2151000	817780
pme0181	3-Methyl-L-Histidine	Amino acids and derivatives	10584	6731.2	8657.6	9961.7	3308.6	25569	12934	6581.3	22782
Zmyn000155	N-α-Acetyl-L-ornithine	Amino acids and derivatives	206390	81981	144186	3102900	585940	1033300	9505900	1349000	125860
mws0260	L-Arginine	Amino acids and derivatives	26662	6206.4	16434.2	1659200	171890	285950	1282100	787460	17647
mws0250	L-Tyrosine	Amino acids and derivatives	322830	300160	311495	1164600	649100	200340	359420	1152100	155530
pme0137	N-Acetyl-L-Glutamine	Amino acids and derivatives	43205	174630	108918	52251	42739	169100	104040	36324	326320
pme3388	Homoarginine	Amino acids and derivatives	27821	6645.7	17233.3	328350	101320	27522	127160	286730	3595.4
Zmjp000182	N-Monomethyl-L-arginine	Amino acids and derivatives	148750	30216	89483	2106800	574810	220950	848820	1750300	26576
pme0075	N-Acetyl-L-glutamic acid	Amino acids and derivatives	12365	26314	19339.5	20825	5607.2	10643	67521	3548.8	27729
NK10251888	NG,NG-Dimethyl-L-arginine	Amino acids and derivatives	21019	8011.5	14515.2	225020	33966	61059	149580	158120	19360
mws0282	L-Tryptophan	Amino acids and derivatives	42433	123940	83186.5	66803	37027	298920	189160	37829	808930
Zmgn002106	N-Acetyl-L-phenylalanine	Amino acids and derivatives	17906	76862	47384	28444	22410	29130	101350	27398	64967
pme2773	L-Cystathionine	Amino acids and derivatives	5359.5	958.09	3158.8	19652	5514	5428.9	11400	8256.8	937
pmb0962	L-Lysine-Butanoic Acid	Amino acids and derivatives	11213	3490.5	7351.75	40528	6257.4	13219	15465	27793	6300.4
mws0221	L-Cystine	Amino acids and derivatives	136340	151130	143735	148030	159340	26064	131060	154810	51559
mws5035	L-Leucyl-L-phenylalanine	Amino acids and derivatives	30620	32435	31527.5	38999	29135	32158	33210	38421	38085
mws0629	L-Aspartyl-L-Phenylalanine	Amino acids and derivatives	6027.2	5770.2	5898.7	12602	5622.4	6851.4	5139.6	14686	3765.9
mws1375	Nicotianamine	Amino acids and derivatives	310150	204920	257535	1000400	338820	108970	417620	871740	78628
mws0582	S-(Methyl)glutathione	Amino acids and derivatives	1778.1	3533.3	2655.7	20840	6843.1	1223.1	6491.2	43685	2484.6
mws4134	Oxiglutatione	Amino acids and derivatives	17978	66514	42246	29410	32219	12274	55266	14155	15687
pmp000571	Apigenin	Flavonoids	2396.5	2225.1	2310.8	2112.4	1783.6	3081.7	1792.7	4660.3	3464.9
pme2960	Naringenin chalcone	Flavonoids	3342.8	1987.6	2665.2	7857	4201.8	1365.5	3250.9	9728.2	862.27
pme0088	Luteolin (5,7,3',4'-Tetrahydroxyflavone)	Flavonoids	2710.9	6744.8	4727.85	2165.3	2076.4	2966.8	4652.6	3541.9	4928.9
mws1094	Dihydrokaempferol (Aromadendrin)	Flavonoids	976.06	5618.3	3297.18	2331.8	2233.5	2108.4	5081.4	1775.5	2088.9
mws0054	Catechin	Flavonoids	491420	1574900	1033160	444500	393560	311410	1925800	601250	680240
pme0460	Epicatechin	Flavonoids	228590	286990	257790	729080	369700	464570	329450	1277600	308850
Lmhn004030	5,7,3',4',5'-Pentahydroxyflavan (Tricetiflavan)	Flavonoids	36044	196580	116312	61108	49558	62386	142380	61715	138960
Zmhp003514	6,7,8-Tetrahydroxy-5-methoxyflavone	Flavonoids	336.48	404.41	370.45	763.71	1152.9	4840.8	702.18	915.91	1827.7
pmp000001	Hispidulin (5,7,4'-Trihydroxy-6-methoxyflavone)*	Flavonoids	1292.8	608.53	950.67	675.42	579.63	5823.8	622.04	1501.1	1088.9
pmp001127	Chrysoeriol*	Flavonoids	1169.2	1445.7	1307.45	250.51	858.1	5288.7	958.28	1917.4	1094.3
pme2954	Quercetin	Flavonoids	3430	1105.2	2267.6	9924.2	7066.6	6461.9	4177	10974	2188.8
mws0042	Epigallocatechin	Flavonoids	306960	998690	652825	358310	241860	385730	1179000	392340	1004600
mws0049	Gallocatechin	Flavonoids	389290	333640	361465	1002300	443990	447610	481580	1124800	344020
mws0038	Kumatakenin	Flavonoids	213.99	990.41	602.2	332.64	276.2	1901	384.68	454.69	4204.3
Lmjp007790	5-Hydroxy-3,7,4'-trimethoxyflavone	Flavonoids	2320.5	2127.7	2224.1	1344.5	1696.7	3310.8	1361.4	3027.4	4689.9
Zmhp004065	7,8-Dihydroxy-5,6,4'-trimethoxyflavone	Flavonoids	1184.6	1607.3	1395.95	3398	3025.7	13599	1433.6	9436.9	9369.1
pmp000786	Eupatorin (5,3'-Dihydroxy-6,7,4'-trimethoxyflavone)	Flavonoids	792.17	1060.2	926.19	1608.7	1960.2	6277.7	612.27	3650.8	3817.6
mws1474	5,7-Dihydroxy-3',4',5'-trimethoxyflavone	Flavonoids	9	9	9	9	9	901.35	9	9	1159.8
Zmap009745	Ayanin	Flavonoids	1187.1	1765.4	1476.25	2006.2	3663.1	3631	1634.6	5600.2	3549.4
Zmjp004875	5,6,3′,4′-Tetrahydroxy-3,7-dimethoxyflavone	Flavonoids	10354	9406.1	9880.05	29238	15433	4102.8	10264	29258	3537.1
Zmjp010694	5-Hydroxy-3,7,3',4'-tetramethoxyflavone (Retusin)	Flavonoids	2441.8	4668.7	3555.25	4685	9220.6	10008	1376.3	16974	14215
pmp000110	7-Hydroxy-3,5,6,8-tetramethoxyflavone	Flavonoids	208.06	921.06	564.56	2243.6	2110.7	8965.4	1008.7	6079.6	11475
Lmxn007456	Acerosin	Flavonoids	364.76	1684.5	1024.63	778.55	810.9	913.44	544.3	1210	867.96
Zmjp009119	5,4′-Dihydroxy-3,6,7,3′-tetramethoxyflavone	Flavonoids	697.17	373.68	535.43	1302	1582.1	2407.7	548.32	1551.5	2807.3
Lmjp002721	5,7,3',4',5'-Pentamethoxyflavanone	Flavonoids	561.42	225.97	393.7	289.85	287.33	3120.2	201.99	887.51	3122.1
pmp000113	5-Hydroxy-6,7,8,3',4'-pentamethoxyflavone	Flavonoids	7030.5	4886	5958.25	5980.6	5749.2	5467.8	6255.4	6770.1	5096
pmb3006	Apigenin-7-O-glucoside(Cosmosiin)	Flavonoids	7932.8	50202	29067.4	7264	8517.5	7328.8	29179	2970.5	28774
mws1434	Apigenin-6-C-glucoside (Isovitexin)*	Flavonoids	6329.5	14540	10434.8	6325.8	11397	8567.8	15198	9492.8	8227.5
pme0321	Kaempferol-7-O-rhamnoside	Flavonoids	4698.8	6583.6	5641.2	3487.7	2176.7	3106.3	4164.3	5600.5	103460
mws0048	Apigenin-8-C-Glucoside (Vitexin)*	Flavonoids	10753	17703	14228	4425	6372.7	1898.5	13613	15226	10579
mws0919	Kaempferol-3-O-rhamnoside (Afzelin)(Kaempferin)	Flavonoids	4085.8	5810	4947.9	2946.3	1727.3	2919.4	3986.8	5946	94123
Lmlp005572	Galangin-7-O-glucoside	Flavonoids	65181	70149	67665	149840	94900	54610	61261	222280	53098
mws4183	Quercetin-3-O-arabinoside (Guaijaverin)*	Flavonoids	84106	203410	143758	60697	36837	18196	227900	75141	70600
mws2186	Avicularin(Quercetin-3-O-α-L-arabinofuranoside)	Flavonoids	57011	35065	46038	102390	40343	8238.5	49081	197210	25455
Lmdp003509	Quercetin-3-O-xyloside (Reynoutrin)*	Flavonoids	75402	60236	67819	153460	60126	15351	78600	237550	32936
HJN087	Naringenin-4'-O-glucoside	Flavonoids	20542	57692	39117	16071	16066	9676.5	35881	17443	22654
Lmlp006175	Isosalipurposide (Phlorizin Chalcone)	Flavonoids	6768	5665.1	6216.55	31790	8929.8	4997.4	8285.5	22546	3826.5
mws2118	Phloretin-2'-O-glucoside (Phlorizin)	Flavonoids	60140	183540	121840	73080	60955	119150	102990	58028	309370
Lmfn004093	Phloretin-4'-O-glucoside (Trilobatin)	Flavonoids	86787	367800	227294	95842	116250	216630	150490	98596	542180
mws1397	Epicatechin gallate*	Flavonoids	1255.2	3126.2	2190.7	1276	2534	1283	7532.8	3131.5	9
mws0355	Catechin gallate*	Flavonoids	3844	4472.5	4158.25	5070.8	3731.1	1908.5	6367	7012.5	5692
mws0045	Quercetin-3-O-rhamnoside(Quercitrin)	Flavonoids	1077.6	777.92	927.76	4885.8	2417.2	1092.4	1860.6	7884.7	12552
mws2209	Kaempferol-3-O-glucoside (Astragalin)	Flavonoids	102820	46672	74746	343150	72359	77536	160810	262250	130810
pme2459	Luteolin-7-O-glucoside (Cynaroside)	Flavonoids	20952	19667	20309.5	54726	26502	15634	28660	84763	20482
Lmlp003531	Luteolin-3'-O-glucoside	Flavonoids	5945.6	8713.5	7329.55	17183	12997	5810.8	5278.7	22985	10030
Xmyp005654	Kaempferol-4'-O-glucoside	Flavonoids	118170	46060	82115	355540	68596	95229	176480	272840	114520
mws0913	Kaempferol-3-O-galactoside (Trifolin)	Flavonoids	8281.5	19961	14121.2	2584	8263.5	5725.5	18408	9560	36024
Lmfn003630	Myricetin-3-O-xyloside	Flavonoids	75132	250500	162816	60688	56118	22355	154770	66126	117430
pmn001640	Myricetin-3-O-arabinoside	Flavonoids	78184	260890	169537	50036	50472	27112	180650	74596	91995
mws0057	Eriodictyol-7-O-glucoside	Flavonoids	6511.3	6681.3	6596.3	11558	3951.3	7052.8	4504.2	13485	6988.3
HJN086	Eriodictyol-3'-O-glucoside	Flavonoids	8817.2	24806	16811.6	3782.8	2978.4	9156.8	14411	6269	53952
Lmtn002796	Aromadendrin-7-O-glucoside	Flavonoids	116950	409660	263305	78583	116650	116530	266690	104490	357190
mws1361	Taxifolin-3-O-rhamnoside (Astilbin)	Flavonoids	8317	21828	15072.5	3193.5	5116	9674.5	16150	7130	20437
pmb3023	Eriodictyol-8-C-glucoside	Flavonoids	46410	172780	109595	45756	70090	41845	132300	51432	160910
Hmpn005101	Sieboldin	Flavonoids	40823	103080	71951.5	44036	32226	30122	117230	40845	53206
pmp000579	Diosmetin-7-O-galactoside*	Flavonoids	40752	36622	38687	133170	83042	193410	37179	228170	434790
pmb3012	Chrysoeriol-7-O-glucoside	Flavonoids	5260.3	10824	8042.15	4030.7	1222.6	9067.3	6427.5	5545.3	97766
Hmgp002189	Hispidulin-7-O-Glucoside*	Flavonoids	52465	68277	60371	206220	109920	95031	72479	298340	85858
mws0061	Quercetin-3-O-galactoside (Hyperin)	Flavonoids	161360	403990	282675	102730	95180	49922	478170	149920	267200
HJAP155	Laricitrin-3-O-xyloside	Flavonoids	80294	89971	85132.5	229570	119750	37747	65058	318060	44553
mws1329	Quercetin-7-O-glucoside*	Flavonoids	41640	121090	81365	35054	36869	20230	128100	53163	61487
mws0091	Quercetin-3-O-glucoside (Isoquercitrin)*	Flavonoids	92886	246550	169718	51949	53258	17486	308650	125480	133940
mws0056	Myricetin-3-O-rhamnoside (Myricitrin)	Flavonoids	3859	18450	11154.5	9541.2	12104	10253	5115	7693	172990
Lmdp003286	Isohyperoside	Flavonoids	146370	96545	121458	324960	94295	43903	141680	595670	138480
mws0856	Quercetin-4'-O-glucoside (Spiraeoside)	Flavonoids	65456	196310	130883	46222	41570	29768	197740	75735	97914
pme1598	Hesperetin-5-O-glucoside	Flavonoids	55410	135620	95515	53283	55355	29340	182500	62128	98973
Xmsn002700	Taxifolin-3'-O-glucoside	Flavonoids	1775.5	11264	6519.75	548.61	4759	11952	9391.8	4774.8	30567
Lmgp002501	Dhurrin-6'-O-Glucoside	Flavonoids	119040	81695	100368	399010	135650	22382	223160	328810	15051
Hmjp003123	Quercetin-5-O-glucuronide	Flavonoids	27613	23747	25680	87462	34686	12652	30257	102210	16288
Lmfn003760	Quercetin-4′-O-glucuronide	Flavonoids	37774	106140	71957	40690	26568	16194	202500	57339	69482
Lmqp003647	Herbacetin-3-O-glucuronide	Flavonoids	20750	17688	19219	67019	24832	18271	39339	123730	14167
Lmjp003044	Isorhamnetin-3-O-Glucoside*	Flavonoids	277270	166490	221880	695840	318160	129860	392980	1271900	209100
Hmcp002207	Isorhamnetin-7-O-glucoside (Brassicin)*	Flavonoids	267380	170630	219005	683970	299720	152860	383260	1318500	223090
Lmdp002969	Myricetin-3-O-galactoside*	Flavonoids	22492	24847	23669.5	68408	29240	5069.1	26656	106580	14685
Lmpp003465	Myricetin-3-O-glucoside*	Flavonoids	303830	272590	288210	811470	376620	137780	260580	1226800	233230
Lmtp003948	3',5',5,7-Tetrahydroxy-4'-methoxyflavanone-3'-O-glucoside	Flavonoids	26973	23355	25164	59208	26163	5349	21874	117950	18012
HJN104	Dihydromyricetin-3-O-glucoside	Flavonoids	958.1	969.83	963.97	2186.3	2237.1	19490	2110.3	318.92	65600
pmb0736	Tricin-7-O-Glucoside	Flavonoids	219390	177140	198265	672450	251900	238790	271730	915880	228220
pmb3042	Tricin-5-O-Glucoside	Flavonoids	14336	9838	12087	9170	8521	7215	10417	7201.5	23785
Hmlp002821	Myricetin-3-O-glucuronide	Flavonoids	44711	53497	49104	242400	93224	53667	68767	249800	43126
HJAP005	Laricitrin-3-O-glucoside	Flavonoids	42990	42558	42774	90580	45852	22787	36063	190560	35715
Lmtn002997	Mearnsetin-3-O-glucoside	Flavonoids	206750	600290	403520	170380	180280	83072	495870	237140	429090
Lmtn002916	Mearnsetin-3-O-glucuronide	Flavonoids	113000	488620	300810	168380	134320	97520	466340	191340	300130
Hmcp002187	Limocitrin-3-O-galactoside	Flavonoids	96360	111790	104075	263860	185160	104410	101330	440960	107600
HJAP006	Syringetin-7-O-glucoside	Flavonoids	81095	99302	90198.5	299010	217330	99729	88716	406440	88811
Zmjp004610	5,4′-Dihydroxy-3,6,7,3′-tetramethoxyflavone-4′-O-glucoside	Flavonoids	8342.8	6237	7289.9	24500	26139	72529	3642.8	56817	74812
pmp000593	Luteolin-7-O-rutinoside	Flavonoids	4342.8	3932.5	4137.65	9208.2	3862	3904	5763	14133	3411.8
Lmsn002815	Kaempferol-3-O-rutinoside(Nicotiflorin)*	Flavonoids	3290.2	8506.5	5898.35	3250.8	4596.5	9	7863	3288	23989
Wmkp002590	5,7-Dihydroxy-4-methoxyflavone-3-O-xylose-(1-6)-glucose	Flavonoids	57480	52448	54964	138970	68613	43111	69698	279560	20559
Lmjp002867	Kaempferol-3-O-neohesperidoside*	Flavonoids	11476	15549	13512.5	41368	10310	4430.6	22725	56514	20889
mws0059	Quercetin-3-O-rutinoside (Rutin)	Flavonoids	22499	53413	37956	5891.8	9419.8	1766.2	47682	21810	46605
pmb0711	Quercetin-7-O-rutinoside	Flavonoids	42480	25362	33921	52430	28918	12211	31743	175420	34661
Lmjp002461	Quercetin-3-O-neohesperidoside	Flavonoids	34114	21308	27711	56756	32471	11058	39351	127340	43544
Lmmp003091	Quercetin-3-O-(4''-O-glucosyl)rhamnoside	Flavonoids	46862	23840	35351	72595	30445	6591.8	39600	167320	47239
Hmjp002999	Isorhamnetin-3-O-rutinoside (Narcissin)	Flavonoids	44724	29419	37071.5	82184	51451	20499	68212	185920	35301
HJAP120	Rhamnetin-3-O-Rutinoside	Flavonoids	23146	26061	24603.5	56781	51523	18789	38746	151410	29645
HJN051	Tamarixetin-3-O-rutinoside	Flavonoids	113950	224300	169125	96530	69830	34196	456580	130200	200630
pmb0603	Chrysoeriol-7,4'-di-O-glucoside	Flavonoids	5669.1	5651.5	5660.3	6013.6	6777.8	1416.2	9524.3	19288	5661.6
Lmsp004721	Tamarixetin-3-O-glucoside-7-O-rhamnoside	Flavonoids	31887	29581	30734	56788	53932	19993	49169	142590	25067
Lmtp003677	Quercetin-3-O-sophoroside (Baimaside)	Flavonoids	2534	2131.5	2332.75	1687.3	446.43	14378	9	2132.8	3391.7
Lmsp003729	Myricetin-3-O-rutinoside	Flavonoids	17930	7347.7	12638.9	13316	14363	3361	7089.8	36521	16072
pmp000596	Quercetin-3-O-(2''-O-galactosyl)glucoside	Flavonoids	9	9	9	1064.5	1018	9463.8	9	9	9459.2
Lmsp004749	Syringetin-3-O-rutinoside	Flavonoids	383000	392590	387795	831720	697560	249150	276950	1459500	479430
Hmcp001628	Limocitrin-3,7-di-O-glucoside	Flavonoids	22228	17533	19880.5	64307	30266	14090	31636	73106	15680
Hmcp001579	Limocitrin-3-O-sophoroside	Flavonoids	20822	15747	18284.5	67879	32064	13698	32375	79685	18399
Hmcp001589	Isorhamnetin-3-O-rutinoside-4'-O-glucoside	Flavonoids	11466	5664.3	8565.15	32098	4049.6	223.26	25642	31994	225.85
Lmsp003790	Isorhamnetin-3-O-sophoroside-7-O-rhamnoside	Flavonoids	12051	2946.9	7498.95	41789	4297.3	536.23	24081	32409	1349.1
Lmhp003162	Chrysoeriol-6,8-di-C-glucoside-4'-O-glucoside	Flavonoids	1522.7	1343.2	1432.95	2683.1	383.91	192.5	1531.7	5160.2	364.63
HJAP126	Syringetin-3-O-rutinoside-7-O-glucoside	Flavonoids	58846	25848	42347	144490	25206	437.14	47525	104540	4164.1
pmn001492	Ayapin	Lignans and Coumarins	16155	16059	16107	22017	10758	18540	20649	11478	31119
Hmjp002337	Isoscopoletin (6-Hydroxy-7-Methoxycoumarin)	Lignans and Coumarins	9	9	9	9	9	67150	9	9	100900
Cmpp007319	7-Methoxy-5-Prenyloxycoumarin	Lignans and Coumarins	3487.9	3886.8	3687.35	7473.3	7861.9	9547.2	10967	359880	15163
mws1015	Esculin (6,7-DihydroxyCoumarin-6-glucoside)	Lignans and Coumarins	6640.3	11910	9275.15	2582.2	2375	5441.1	18301	4385.9	14496
mws1077	Scopoletin-7-O-glucoside (Scopolin)	Lignans and Coumarins	5988.6	2591.2	4289.9	15053	5295.1	2854.4	2983.6	16186	4083.7
mws0097	Pinoresinol	Lignans and Coumarins	2182	21382	11782	3555	4039.3	3418.5	6161.5	3365.8	2908
HJN012	4,7,9,9'-Tetrahydroxy-3,3'-dimethoxy-8-O-4'-neolignan	Lignans and Coumarins	69444	286900	178172	62498	79122	4534.5	294980	89494	16927
Hmcn002743	Lirioresinol A	Lignans and Coumarins	75223	228170	151696	81535	39286	12588	224030	50397	37273
pmn001663	Syringaresinol	Lignans and Coumarins	12925	38412	25668.5	14099	7035.2	2726.4	43047	8881.9	7081.1
Lmmn003020	Lyoniresinol	Lignans and Coumarins	11498	55562	33530	41192	29531	48263	74394	39806	163820
Lmmn003041	Isolariciresinol-9'-O-xyloside	Lignans and Coumarins	215980	1149000	682490	168390	317410	279500	685970	447150	697360
HJN054	Secoisolariciresinol-9'-O-xyloside	Lignans and Coumarins	26860	101480	64170	44361	52825	21643	149030	61009	94858
Hmcn000773	6'-O-Glucosylaucubin	Lignans and Coumarins	9976.3	37735	23855.7	23338	13557	25534	62420	12519	115030
pmp000682	Matairesinol-4'-O-glucoside (Matairesinoside)	Lignans and Coumarins	562.42	9	285.71	2095.2	361.96	1701.3	9	1708.3	3227.7
Lmmn002274	Isolariciresinol-9'-O-glucoside	Lignans and Coumarins	24361	61108	42734.5	16907	31255	52049	58941	31538	266010
HJN083	Lariciresinol-4'-O-glucoside	Lignans and Coumarins	13192	37236	25214	5670.5	10753	15825	27834	9517.5	53262
Lmtn003096	Secoisolariciresinol 4-O-glucoside	Lignans and Coumarins	3366.2	27421	15393.6	6133.8	7303	39964	12906	10212	112420
Cmsn001914	7R,8S-erythro-3',4,9,9'-tetrahydroxy-3-methoxy-8-O-4'-neolignan-7-O-glucopyr-anoside,	Lignans and Coumarins	1864	6140.5	4002.25	9	1869	26039	1881.5	475.5	127440
Lmmn002828	Lyoniresinol-9'-O-xyloside (Lyoniside)	Lignans and Coumarins	5247.8	40446	22846.9	10474	9827.5	73309	22182	18246	367260
Lmmn002260	5'-Methoxyisolariciresinol-9'-O-glucoside	Lignans and Coumarins	4833.4	24611	14722.2	8721.7	16999	17428	21914	23764	93616
mws0752	Undecylic Acid	Lipids	238370	271500	254935	198170	251590	201580	241590	219810	360540
pmb2640	Dodecanoic acid (Lauric acid)	Lipids	20208	30236	25222	20527	23250	17030	29609	18609	66977
Zmgn003633	12-Oxo-10E-Dodecenoic Acid	Lipids	882.24	2439	1660.62	1047.1	1356.3	1293.8	2796.8	1340.5	3108.7
pmb2643	Myristoleic acid	Lipids	1326.8	1640.9	1483.85	968.67	2564.5	1177.9	2911.6	975.1	1092
Zmjn003398	2-Dodecenedioic acid	Lipids	2148.1	2356.3	2252.2	1811.9	2990.6	2331.7	2203.5	3665	2504.9
mws0119	Myristic Acid	Lipids	2899900	6396500	4648200	2752500	3224400	2683800	4965700	3232600	6649500
pme2827	Palmitaldehyde	Lipids	4794300	15014000	9904150	5561200	4526800	4048200	13118000	5953900	11367000
Zmyn005209	12-Methyltetradecanoic Acid	Lipids	1767.5	2136.2	1951.85	1795	2082.2	1367.2	3356.1	2510.3	1895.5
mws0359	Pentadecanoic Acid	Lipids	26178	35329	30753.5	22931	23786	28320	33538	22288	36438
mws0361	Palmitoleic Acid	Lipids	6362.9	9379.5	7871.2	4713.2	5809.8	4976.3	10933	6599.3	6047
mws1488	Palmitic acid	Lipids	1741.9	2043.3	1892.6	1356.1	823.02	1012.6	1987.7	454.27	1794.9
mws0120	Choline Alfoscerate	Lipids	53596	34830	44213	103330	45388	80502	67609	183010	45924
mws0383	10-Heptadecenoic Acid	Lipids	29731	32825	31278	25242	25781	23835	43517	34020	24396
pmf0293	1-Octadecanol	Lipids	334640	337000	335820	326860	292930	189710	337640	313940	285890
mws0367	α-Linolenic Acid*	Lipids	8720000	9305400	9012700	9362200	9387400	9503700	9459700	9710700	10264000
pmb1650	Octadeca-11E,13E,15Z-trienoic acid	Lipids	4397200	4196800	4297000	5675900	4232400	4615600	3717500	5685700	4810500
mws0366	γ-Linolenic Acid*	Lipids	9446700	9945700	9696200	9826700	9829000	10527000	10939000	10783000	10543000
pmb0889	Punicic acid (9Z,11E,13Z-octadecatrienoic acid)	Lipids	97681	91600	94640.5	101240	95100	89480	100010	108650	139340
Lmbn005923	Crepenynic acid	Lipids	14720	15270	14995	14459	13192	12376	14996	13654	14067
mws1491	Linoleic acid	Lipids	1294200	1155300	1224750	1240200	1181500	1151900	1150000	1099000	1182400
Lmbn006152	(9Z,11E)-Octadecadienoic acid	Lipids	1189	1298	1243.5	1209.9	1256.5	1760.6	1094.6	2062.6	496.88
YC512118	Oleamide (9-Octadecenamide)	Lipids	18848	20237	19542.5	75636	36251	45011	23431	79427	42905
mws0396	Elaidic Acid	Lipids	632510	788540	710525	569070	585750	671390	648910	636720	900570
mws2623	11-Octadecanoic acid(Vaccenic acid)	Lipids	98333	133790	116062	92880	121400	101830	148500	118380	186010
Lmyn012331	Petroselinic acid	Lipids	173740	163720	168730	134100	139330	131800	181100	136790	229620
Zmyn005026	16-Methylheptadecanoic acid	Lipids	2316300	1975800	2146050	3129200	1977100	1551400	4238100	4169600	2128700
mws1489	Stearic Acid	Lipids	6851400	5747300	6299350	7484400	5792400	4521700	10506000	10517000	6442600
Zmyn004548	12-Oxo-phytodienoic acid	Lipids	336.64	432.16	384.4	430.52	613.78	653.09	347.94	688.06	695.46
pmb2792	13-Hydroxy-6,9,11-octadecatrienoic acid	Lipids	41848	65970	53909	47703	41061	35833	73073	44562	73665
Zmpn003368	13S-Hydroxy-9Z,11E,15Z-octadecatrienoic acid	Lipids	8129.1	9374.2	8751.65	8457.7	7642.6	10123	9974.2	9587.7	12540
pmb2787	9-Oxo-10E,12Z-octadecadienoic acid	Lipids	1368.7	2011.3	1690	2537.4	1400.2	1469.9	2119.5	1753	3288.4
Hmqp005411	9-Oxo-12Z-Octadecenoic acid*	Lipids	23644	21960	22802	21813	23841	22863	19847	22023	23423
Hmqp005455	15(R)-Hydroxylinoleic Acid*	Lipids	23448	22740	23094	23590	24484	23190	19599	23971	24366
Lmbn005662	9(10)-EpOME;(9R,10S)-(12Z)-9,10-Epoxyoctadecenoic acid	Lipids	33917	33784	33850.5	34174	31804	29457	32921	34011	32340
Rfmb091	9S-Hydroxy-10E,12Z-octadecadienoic acid*	Lipids	40824	42798	41811	40184	41750	39586	44706	41375	90349
pmb2799	12,13-Epoxy-9-Octadecenoic Acid	Lipids	5864.7	6108.4	5986.55	5770.1	5989.8	5224.5	5558.8	6406.8	6557.5
Lmbn005369	13(S)-HODE;13(S)-Hydroxyoctadeca-9Z,11E-dienoic acid*	Lipids	38806	43688	41247	39312	38871	36636	43130	41274	96116
Zmgn005057	9,10-Epoxyoctadecanoic Acid	Lipids	16187	82438	49312.5	22626	24528	61194	41855	24547	84889
pmb2791	9-Hydroperoxy-10E,12,15Z-octadecatrienoic acid	Lipids	6344.3	12095	9219.65	6581.3	5655.8	3257.3	12033	2419.2	26125
pmn001606	Eicosenoic acid	Lipids	351830	1117900	734865	332120	418360	425360	706360	396330	945510
pmb2804	13S-Hydroperoxy-9Z,11E-octadecadienoic acid	Lipids	4170.3	4730	4450.15	3861.3	3901.1	4190.2	6378.8	3690	6371.4
Zmjn004133	9S-Hydroperoxy-10E,12Z-octadecadienoic acid	Lipids	2055.5	2187.1	2121.3	3229.6	1941.5	2475.8	3078.9	2122	3186.4
Rfmb087	9-Hydroxy-13-oxo-10-octadecenoic Acid	Lipids	7355.1	6318	6836.55	5865	6079.9	5477	7447	5576.2	6263.4
pmf0397	Arachidic acid	Lipids	373790	817310	595550	223160	423920	552030	483720	349890	1264600
Lmbn005487	12,13-DHOME; (9Z)-12,13-Dihydroxyoctadec-9-enoic acid	Lipids	1597.7	3902.9	2750.3	2124	1593.9	1230.9	1949.7	2188.4	3671.3
Hmqn003054	9,10,11-Trihydroxy-12-octadecenoic acid	Lipids	1042.1	1539.3	1290.7	1130.5	1443	1882.9	1437.5	1306.8	2264.2
Lmbn004240	9,10-Dihydroxy-12,13-epoxyoctadecanoic acid	Lipids	2747.5	4004.3	3375.9	2552.8	3156.5	3558.1	2772.9	2964.4	3335.2
pmn001694	9,10,13-Trihydroxy-11-Octadecenoic Acid	Lipids	15597	13968	14782.5	14003	14784	14283	18481	15169	30235
pmp001284	Monopalmitin	Lipids	21645	26699	24172	61101	46997	30014	38843	98389	48728
pmb1562	1-Stearidonoyl-Glycerol	Lipids	15955	14672	15313.5	15768	17828	21572	15615	21551	20673
Lmhp011562	1-α-Linolenoyl-glycerol	Lipids	156340	167910	162125	154230	160670	137980	155200	163670	150620
Lmhp011388	2-α-Linolenoyl-glycerol	Lipids	111390	125450	118420	120400	128030	118300	120480	121440	128830
Lmhp012042	2-Linoleoylglycerol	Lipids	5465.3	4861.1	5163.2	8855.7	5774	5826.2	6043.6	7905.6	4914.9
Lmhp112042	1-Linoleoylglycerol	Lipids	4309.5	4281.4	4295.45	3741	4770.9	4403.6	4247.3	4693.8	4347.7
pmb0296	1-Oleoyl-Sn-Glycerol	Lipids	2258.6	1196.8	1727.7	3200.5	3067.1	2172.7	2179.1	1806.8	3337.8
Lmhp009187	LysoPE 15:0	Lipids	677.96	1405.7	1041.83	1642.2	462.01	1074.9	1236.1	1546.5	1972.3
Lmhp008885	LysoPE 15:0(2n isomer)	Lipids	139.34	926.56	532.95	1891.6	294.46	421.32	1046.6	2722	789.75
Lmhp009034	LysoPE 16:1	Lipids	786.29	1126.2	956.25	3684.4	1645.9	790.06	1250.9	1754.7	1591.2
Lmhp008763	LysoPE 16:1(2n isomer)	Lipids	1100.9	874.26	987.58	2222	700.31	1400.7	2819.9	2601.7	2495.2
pmb0876	LysoPE 16:0	Lipids	37435	36418	36926.5	194190	51892	33027	129790	169100	55303
pmd0160	LysoPE 16:0(2n isomer)	Lipids	45192	34854	40023	193150	46766	38521	127580	177230	48730
Lmhp009769	LysoPE 17:1	Lipids	930.53	681.11	805.82	4102.5	1293.2	9	2151.2	3181.1	9
Lmhp008801	LysoPE 18:3	Lipids	6235.8	3404.9	4820.35	16249	5289.9	10365	10864	10159	8707.8
Lmhp008589	LysoPE 18:3(2n isomer)	Lipids	15611	12667	14139	37017	21660	28035	25079	39280	23473
pmb0874	LysoPE 18:2(2n isomer)	Lipids	107640	100210	103925	345870	146980	97967	223840	297340	87133
pmb0881	LysoPE 18:2	Lipids	35328	26046	30687	118050	29258	28803	77073	92041	24031
pmb0856	LysoPE 18:1(2n isomer)	Lipids	5219.2	3591.9	4405.55	10743	6312	9791.3	7259.9	11012	15894
mws0289	LysoPE 18:1	Lipids	4959.5	3041.1	4000.3	13455	4627.5	7205.4	9687.7	10994	9266.2
pmb2260	LysoPC 15:1	Lipids	1015.9	960.59	988.25	3776.6	1176.9	888.58	2256.5	3449.7	63.54
pmb0883	LysoPE 18:0	Lipids	721.25	602.95	662.1	1691.4	479.43	709.96	888.87	1884	338.34
pmb2319	LysoPC 15:0	Lipids	1000.2	851.56	925.88	3795.8	1137.1	776.11	3002.5	3397.7	1064
Lmhp009129	LysoPC 15:0(2n isomer)	Lipids	1527.6	1046.1	1286.85	3568	1499.2	348.19	2011.4	4225.8	1039
Hmyn007168	LysoPG 16:0	Lipids	2129	4451.8	3290.4	2548.2	1781.7	3038.3	16213	2718.8	3944
pmp001270	LysoPC 16:1	Lipids	2799.3	2782.7	2791	11161	3173	1760.7	10419	7210.2	2891.5
Lmhp008833	LysoPC 16:1(2n isomer)	Lipids	2194.8	1376.5	1785.65	8916.2	2289.5	2723.8	5717.5	6248.5	5049.3
pmd0132	LysoPC 16:0(2n isomer)	Lipids	99766	70132	84949	448890	94469	52527	239000	315840	96664
pmb0855	LysoPC 16:0	Lipids	105660	68663	87161.5	479890	101870	55375	253770	330850	102960
Lmhp010757	LysoPE 20:2	Lipids	631.57	459.34	545.46	1409.8	576.73	9	683.83	1234.6	9
Lmhp010514	LysoPE 20:2(2n isomer)	Lipids	520.89	403.71	462.3	1818.7	600.67	324.44	857.93	1117.2	151.44
pmb2406	LysoPC 17:0	Lipids	1171.6	1860.4	1516	3135.7	992.13	1050.3	1795.9	1933	1229.3
Lmhp009526	2-α-Linolenoyl-glycerol-1-O-glucoside	Lipids	9	9	9	9	9	834.07	9	9	938.43
pmb0854	LysoPC 18:3	Lipids	26391	14547	20469	93753	23812	23440	52069	65596	29208
pmb0865	LysoPC 18:3(2n isomer)	Lipids	24558	18617	21587.5	84863	24573	28681	44354	70714	31228
pmp001251	LysoPC 18:2(2n isomer)	Lipids	225480	184660	205070	993960	292080	115660	611700	737330	106450
pmp001273	LysoPC 18:2	Lipids	126110	82769	104440	546790	126500	44155	304270	396080	70752
Lmhp010190	LysoPC 18:1(2n isomer)	Lipids	33003	32251	32627	149970	42703	68818	81794	110010	114500
pmp001281	LysoPC 18:1	Lipids	12077	9688.2	10882.6	39528	7764.8	14148	19960	21115	27222
mws0126	LysoPC 18:0	Lipids	3520.2	3286	3403.1	11380	2692.9	1157.5	4192.7	9277.8	2284.4
pmd0147	LysoPC 20:2	Lipids	525.16	181.64	353.4	2604.6	687.65	59.82	1410	1592.6	118.86
pme3200	1-methylguanidine	Nucleotides and derivatives	6552.6	6348.2	6450.4	21422	12696	6568.1	18021	22358	3672.8
mws0255	Cytosine	Nucleotides and derivatives	5812.4	6572.3	6192.35	12322	18260	15896	9104.8	9159.8	13811
pme0257	Uracil	Nucleotides and derivatives	110540	319390	214965	142050	124440	149970	367080	144580	436330
pmb0374	2-Aminopurine	Nucleotides and derivatives	6258.8	7627	6942.9	28832	11537	3347	10380	16226	3350.4
pme0040	Adenine	Nucleotides and derivatives	11100	8963.4	10031.7	39040	21941	23198	15580	29496	23438
pme2879	5-Hydroxymethyluracil	Nucleotides and derivatives	89394	294410	191902	103910	72393	151300	350900	98798	403180
mws0847	1-Methyladenine	Nucleotides and derivatives	14821	18818	16819.5	42555	18493	8322.7	13342	39223	5787.2
pme1109	Guanine	Nucleotides and derivatives	890.83	1653.2	1272.02	5063.9	4353.4	2275.9	3079.4	8140.8	3272.1
pmc0274	6-Methylmercaptopurine	Nucleotides and derivatives	24960	32110	28535	104220	43999	45445	44435	97830	50159
pme2060	N6-Isopentenyladenine	Nucleotides and derivatives	2996	5841.5	4418.75	8548	3111.8	501.75	6546.5	8109.5	1982.8
pme1194	2'-Deoxycytidine	Nucleotides and derivatives	57308	52439	54873.5	68499	74481	146920	73334	61910	171380
pme0264	Thymidine	Nucleotides and derivatives	5719.9	2804.9	4262.4	14517	4373.6	532.36	9279.8	13288	2498.9
pme3732	Cytidine	Nucleotides and derivatives	229000	142350	185675	559270	422340	60454	197790	500030	75661
mws0248	Uridine	Nucleotides and derivatives	45195	91612	68403.5	86466	49860	19464	239620	51696	36297
pme3961	2'-Deoxyadenosine	Nucleotides and derivatives	10384	10347	10365.5	44005	10134	2670	20773	19464	3629.8
pme1184	2'-Deoxyguanosine	Nucleotides and derivatives	2963.5	1535.5	2249.5	12879	2620.7	1703.1	7811	3403.5	1782.2
pme0230	Adenosine	Nucleotides and derivatives	138930	95801	117366	659800	240740	63020	234480	393620	61251
mws1060	9-(Arabinosyl)hypoxanthine	Nucleotides and derivatives	2291.2	10829	6560.1	3899	1682.2	3006.1	35436	5443.9	9384.3
Hmhp001812	2'-O-Methyladenosine	Nucleotides and derivatives	31942	15995	23968.5	63770	21239	6146.4	29073	74588	7758.8
pme1178	Guanosine	Nucleotides and derivatives	127360	135480	131420	876900	243070	52419	295140	509610	47235
mws0668	Xanthosine	Nucleotides and derivatives	16584	76735	46659.5	41305	22771	23610	181050	26547	69036
pme1474	5'-Deoxy-5'-(methylthio)adenosine	Nucleotides and derivatives	154050	118310	136180	792250	212230	50101	344130	568570	31317
pme3967	2-(Dimethylamino)guanosine	Nucleotides and derivatives	6232.7	6160.4	6196.55	6744.5	9176.8	4723.6	4282.9	6519.3	4149.7
pme3174	Cytidine 5'-monophosphate(Cytidylic acid)	Nucleotides and derivatives	12160	14664	13412	6866.1	7366.5	2182.6	17020	26574	6389.1
mws0884	Cyclic 3',5'-Adenylic acid	Nucleotides and derivatives	1165.1	6046.5	3605.8	5023.8	4138.9	1289.7	8132.4	3341.8	3822.2
pme3184	2'-Deoxyadenosine-5'-monophosphate	Nucleotides and derivatives	9499.4	8319.9	8909.65	43134	19232	4410.4	16873	40681	2548.3
pmc0066	2'-Deoxyinosine-5'-monophosphate	Nucleotides and derivatives	569870	449500	509685	1971200	712370	4236000	630990	2557700	2841700
mws0675	β-Nicotinamide mononucleotide	Nucleotides and derivatives	13742	9621.6	11681.8	28401	12612	1467.2	16241	34404	9
mws0609	Guanosine 3',5'-cyclic monophosphate	Nucleotides and derivatives	2956.3	5205.6	4080.95	10984	1352.4	9	24320	1824.1	9
pmb0981	Adenosine 5'-monophosphate	Nucleotides and derivatives	40707	20384	30545.5	74763	30406	12973	101000	132090	12858
pmb0532	Inosine 5'-monophosphate	Nucleotides and derivatives	3170.5	2156.5	2663.5	8797.7	3798	1911.7	9711.1	11778	1480.1
pmb0964	Isopentenyladenine-7-N-glucoside	Nucleotides and derivatives	618040	728130	673085	731560	957620	574870	582510	996250	625010
pme3337	Succinyladenosine	Nucleotides and derivatives	8965.9	8070.8	8518.35	41015	19132	50608	12192	40636	52233
pme3007	Uridine 5'-diphosphate	Nucleotides and derivatives	6922.4	8106.1	7514.25	6929.1	6233.6	7987.1	11837	4601.6	14728
mws0852	Methotrexate	Nucleotides and derivatives	2171.4	1450.7	1811.05	3443.4	3621	1267.6	5106	1321.7	155.93
pmb2922	Uridine 5'-diphospho-D-glucose	Nucleotides and derivatives	1721500	2440400	2080950	1678000	1239500	774520	4225800	2000300	819760
pmb0530	Nicotinic acid adenine dinucleotide	Nucleotides and derivatives	813.3	1381.1	1097.2	9318.6	4822.6	121.93	1318	13529	560.7
Lmgn000188	D-Lactic Acid	Organic acids	6837.2	8856.5	7846.85	8583.2	11454	2570.1	7075.8	12409	7635.7
mws4052	1-Aminocyclopropane-1-carboxylic acid	Organic acids	296200	201210	248705	832100	512120	179550	558750	1020600	69959
Lmgn000219	Succinic semialdehyde	Organic acids	13929	31493	22711	15837	16439	6822.8	20184	17324	33352
pme3017	2-Aminoisobutyric acid	Organic acids	468220	270000	369110	1173800	470970	375360	654240	1011100	476890
pme3011	γ-Aminobutyric acid	Organic acids	243440	329610	286525	1440100	534350	1043900	378470	1071500	718390
ML10172161	Hydroxypyruvic acid*	Organic acids	240020	527300	383660	507110	127630	269210	890480	198360	346980
Lmbn000193	Tartronate semialdehyde*	Organic acids	58632	129660	94146	135820	42516	97431	227840	63605	107940
pme1975	Malonic acid	Organic acids	3583200	7677700	5630450	6968200	2053900	3890600	11622000	2924800	7237700
mws0376	Fumaric acid	Organic acids	96635	181020	138828	106180	100910	318380	180950	65028	459030
mws2628	N-Methyl-4-aminobutyric acid	Organic acids	1973	630.84	1301.92	1880	2561.9	292.47	1953	3193	4144.1
pme0120	5-Aminovaleric acid	Organic acids	5321.9	4650.4	4986.15	8190.4	3214.4	3213.9	6177.2	10313	1241.8
mws0470	Methylmalonic acid*	Organic acids	1360000	3731300	2545650	1742000	1192200	1211100	5747500	1301700	4480500
mws0192	Succinic acid*	Organic acids	1278100	3609000	2443550	1708200	1162600	1184900	5658100	1236600	4334800
pme3096	Aminomalonic acid	Organic acids	40976	125610	83293	58067	47753	38059	201590	54180	154250
mws0671	L-Homoserine*	Organic acids	862190	569260	715725	2508900	1004500	559740	1625500	2202900	397260
Lmgp002593	3-hydroxybenzaldehyde	Organic acids	1823000	1053100	1438050	4863900	1720800	405770	2640300	3309300	210800
mws0236	2-Aminoethanesulfonic acid	Organic acids	15379	46709	31044	16898	12368	2946.9	39232	11500	14933
pme0274	6-Aminocaproic acid	Organic acids	137520	128120	132820	1022200	334090	127510	721460	884930	66825
pme0243	Glutaric acid	Organic acids	15046	28521	21783.5	13137	13622	19573	36087	5376.2	31086
Lmgn000160	3-Ureidopropionic Acid	Organic acids	20738	58675	39706.5	116330	62774	72750	219330	97646	56915
mws0341	2-Hydroxyisocaproic acid	Organic acids	16742	34650	25696	19785	18510	27936	54155	19775	26973
mws0275	L-Malic acid*	Organic acids	142780	580490	361635	172080	176770	845050	481530	204830	1727100
Lmbn000198	3-Dehydro-L-Threonic Acid*	Organic acids	157380	583300	370340	195450	210680	846300	591210	185820	1736100
mws0336	Urocanic acid	Organic acids	57684	45010	51347	38261	71597	19715	45916	42228	8859.1
pme3207	Muconic acid	Organic acids	8115200	9514100	8814650	7674500	8152700	7230800	7325900	7931500	7532200
Rfmb320	1-Methylpiperidine-2-carboxylic acid	Organic acids	19658	9824.4	14741.2	22936	23332	11296	12726	34674	22472
pme0295	4-Acetamidobutyric acid	Organic acids	3931.8	4675.1	4303.45	21671	7855.1	16621	10059	8993.4	5615.6
mws0567	4-Guanidinobutyric acid	Organic acids	32217	24908	28562.5	168110	66583	354280	52949	92754	321170
pme2380	α-Ketoglutaric acid	Organic acids	18815	45091	31953	75394	21048	4753.6	229470	29068	10634
mws0208	Adipic Acid	Organic acids	36178	95842	66010	38934	41369	22602	46585	25258	80354
Wmzn000227	2,2-Dimethylsuccinic acid	Organic acids	19563	40635	30099	40323	30508	14952	127410	34938	12238
Lmbn000216	3-Methylmalic acid	Organic acids	10108	30484	20296	6397.7	6879.4	36288	17931	7359.3	87028
mws0262	L-Tartaric acid	Organic acids	65518	122390	93954	73398	67116	102050	86540	62166	187190
pmf0420	Benzyl acetate	Organic acids	47960	181750	114855	68816	47736	36046	174790	63566	149520
Lmbn001467	5-Acetamidopentanoic Acid	Organic acids	6603.1	15144	10873.5	11664	4815.6	33376	45937	7385.7	76261
Lmbn002072	2-Propylsuccinic acid	Organic acids	8276.5	17006	12641.2	5387	8640.5	2192.5	14568	6240.1	8250
mws0344	D-Xylonic acid	Organic acids	2291500	5763200	4027350	2404100	2431700	4667300	4847700	2367700	10582000
Lmrn003000	2-Hydroxy-3-phenylpropanoic acid	Organic acids	53948	156980	105464	60680	39579	14283	188980	30779	33739
pme3186	DL-Glyceraldehyde-3-phosphate	Organic acids	31203	33905	32554	17091	7954.8	13845	182140	13527	6810.2
ML10176345	3-Dehydroshikimic acid	Organic acids	222600	336090	279345	211440	112750	61612	216860	181700	149640
Lmbn003524	9-Oxononanoic acid	Organic acids	5670.1	9319.1	7494.6	7697.1	5962.8	7978.4	7140.3	6331.8	13032
pme3009	Trans-Citridic acid	Organic acids	534470	453710	494090	601130	515530	528670	426170	678890	540480
mws0154	Shikimic acid	Organic acids	1033500	2805000	1919250	855230	1071500	259250	987350	751770	336210
mws0242	Suberic Acid	Organic acids	19996	26404	23200	15902	19968	21098	7147.5	23700	17362
pmb3101	2-Isopropylmalic Acid	Organic acids	203080	780290	491685	218270	238180	362180	808890	237330	1129800
Lmbn001754	3-Isopropylmalic Acid*	Organic acids	256740	878070	567405	226650	267040	414960	1042500	318810	1311300
Zmgn001448	2-Propylmalic Acid*	Organic acids	247060	830300	538680	234430	222310	401090	921370	347250	1401000
mws0237	Azelaic acid	Organic acids	490880	465500	478190	447700	452200	500440	454520	452670	594300
pme0278	2,6-Diaminooimelic acid	Organic acids	4503	2278.2	3390.6	12699	3975.8	5887	8906.5	12728	5246.5
mws0281	Citric Acid	Organic acids	372390	2315200	1343795	705630	432030	1544200	5370800	685440	5248400
Zmyn000453	Isocitric Acid	Organic acids	531870	1919400	1225635	811120	631200	3114100	3469700	856020	5106000
mws1189	D-Galacturonic acid*	Organic acids	372370	1292900	832635	304310	375460	118870	757570	329010	424230
pme0266	Sebacate	Organic acids	1435	1086.8	1260.9	1550	1267	2216.7	1449.3	1134.3	1772.3
Lmtn004049	Abscisic acid	Organic acids	12196	36174	24185	15841	13226	6526.3	79757	14600	41011
Lmmn003323	2-Hydroxyhexadecanoic acid	Organic acids	10602	21854	16228	11260	13310	14122	18087	11381	36664
pmb2657	Argininosuccinic acid	Organic acids	16380000	32334000	24357000	20017000	15511000	10960000	37076000	17724000	27920000
Lmsn015919	Phytic acid	Organic acids	41266	42833	42049.5	38756	40971	16726	41537	45487	27897
Lmbp000728	(S)-2-Phenyloxirane	Others	9	9	9	9	9	66628	9	9	71674
mws0133	Nicotinamide	Others	9916.1	8397	9156.55	26834	14518	6753.5	10642	32219	9468.6
mws0889	D-Threonic Acid	Others	137180	389940	263560	157370	116690	542420	730750	137990	864780
pmb0764	4-Methyl-5-thiazoleethanol	Others	2370.4	1174.7	1772.55	4641.5	3525.2	2529.4	1982.2	1983.2	2005.5
ML10171848	D-Arabinono-1,4-lactone	Others	16875	36468	26671.5	16575	17997	18477	66978	19365	24135
Zmgn000173	D-Ribose	Others	267140	575830	421485	256780	300380	503430	591450	299500	850900
mws1499	D-Arabinose	Others	129530	208310	168920	80069	132680	154290	138270	119370	235350
mws0213	Ribitol	Others	8803.4	57096	32949.7	18330	10640	45950	55900	20947	206000
pmf0174	1-Decanol	Others	5959300	10104000	8031650	5624000	6244300	5544300	10469000	5579000	13385000
pme2529	1,5-Anhydro-D-glucitol	Others	20371	40844	30607.5	21830	32901	60607	37240	33975	72196
Zmzn000078	Dihydroxyacetone phosphate	Others	3628.4	2021.6	2825	2664.3	3146.2	11428	2827.7	3138.6	5028.6
MA10039492	Dehydroascorbic acid	Others	125180	285480	205330	67129	98375	25168	91927	70064	18474
Hmfn000531	L-Ascorbic acid (Vitamin C)	Others	10540	18326	14433	5701.3	11321	13812	16516	15134	11542
pme1021	D-Glucono-1,5-lactone	Others	52909	50277	51593	40955	38448	15219	47186	45569	40567
pmb0786	D-Glucosamine	Others	366620	328350	347485	344650	474770	374000	398130	537880	503670
pmf0139	D-Galactose*	Others	5964500	9967900	7966200	6587200	7923100	3522400	7412100	7075500	7048400
mws1164	D-Fructose*	Others	8636100	11102000	9869050	7071600	8047800	3017400	10565000	8348300	4628800
pme0516	Inositol	Others	578460	609740	594100	528780	344990	230680	1117200	257270	360380
mws4170	D-Glucose*	Others	4815000	8407400	6611200	5292100	7043100	1714500	9033000	6239400	3411800
pmf0138	D-Mannose*	Others	10372000	16237000	13304500	7389100	9379200	4835300	11740000	7245300	7635700
mws0214	D-Sorbitol	Others	43241	35685	39463	23450	41471	40528	23697	30927	57888
pme2237	Dulcitol	Others	31099	31476	31287.5	21784	31650	26186	22619	16538	32971
pme2596	4-Pyridoxic acid	Others	15884	14762	15323	53538	29300	126160	19852	65690	104620
pme3705	D-Glucoronic acid*	Others	413070	1294700	853885	386150	484720	175820	1255400	412250	502150
mws2104	D-Pinitol	Others	82432	204140	143286	83967	66576	50252	200270	82149	113470
pme0534	Gluconic acid	Others	465820	1718200	1092010	550550	463270	884510	1665000	504530	2394100
pme1261	D-Panthenol	Others	1277.3	2915.9	2096.6	4751.8	1091.7	732.42	2728.3	3446.6	546.91
Zmpn000199	D-Galactaric acid*	Others	53351	134410	93880.5	47720	64092	309570	82728	53197	684960
Zmyn000108	D-Saccharic acid*	Others	44230	123930	84080	49097	55098	309110	85111	53868	744270
Hmcn000192	Sedoheptulose	Others	44184	141240	92712	49692	76834	586770	84330	29982	1452500
mws1337	D-Pantothenic Acid	Others	46771	46670	46720.5	158240	68034	196180	61814	226880	170130
mws2608	N-Acetyl-D-galactosamine	Others	6266.8	15624	10945.4	58034	32504	31702	20373	70872	33172
mws4174	N-Acetyl-D-mannosamine	Others	33782	37759	35770.5	97902	67625	18409	36281	128310	19322
pme2755	N-Acetyl-D-glucosamine	Others	20276	24626	22451	66324	40861	26775	36125	74434	31640
pma6455	Ribulose-5-phosphate	Others	25228	85757	55492.5	24099	28728	47208	165900	40351	182490
pme2266	Biotin	Others	57693	46838	52265.5	237680	69044	30814	66677	237020	52121
pma3101	Nicotinate D-ribonucleoside	Others	54543	57393	55968	150670	76517	195370	75838	104380	188040
Zmyn000110	D-Glucosamine 1-phosphate	Others	8928.3	16441	12684.6	4304	4819.6	19365	24117	8794.4	46624
mws1090	Glucose-1-phosphate*	Others	2100500	2631400	2365950	1435900	448500	273020	10892000	2078700	483150
mws0866	D-Glucose 6-phosphate*	Others	2567000	2285300	2426150	1503500	459930	275170	11398000	1801600	477650
pme3313	D-Fructose 6-phosphate*	Others	1199500	1422900	1311200	754100	352680	345010	5289600	958490	959120
Zmpn000095	Sorbitol-6-phosphate	Others	17412	14285	15848.5	9985.5	8231.4	1783.4	67828	13917	5744.7
mws1038	Pantetheine	Others	5776.7	8713.2	7244.95	10038	6057.1	1074.9	16323	7640.8	4229.6
pme3163	D-Sedoheptuiose 7-phosphate	Others	12762000	33167000	22964500	15104000	10819000	7415300	31381000	14764000	21665000
pmb3079	N-Acetyl-D-glucosamine-1-phosphate	Others	6350.6	10884	8617.3	7062.3	8536.7	2104.5	9107.1	5982.1	5630.1
Zmtn001661	Vanilloloside	Others	220850	359940	290395	194140	54758	65315	885450	71375	201720
Lmqn000351	Rutinose	Others	9680.1	27988	18834	4908.4	14022	14460	27558	10923	27667
Lmbp004842	Rel-(5R,6S,7R)-5,6,7,8-Tetrahydro-5,6,7-trihydroxy-2-[2-(4-methoxyphenyl)ethyl]chromone	Others	5920.7	11849	8884.85	13678	25878	18306	8398.3	40341	23205
Zmyn000083	D-Glucose 1,6-bisphosphate	Others	6203.8	4669.2	5436.5	2160.3	1183.1	1552	46470	2500.7	1237.2
MA10039641	Lactobiose	Others	1469900	4413800	2941850	2593200	4488900	3945700	2299100	3210100	3056700
mws5038	Isomaltulose*	Others	1683300	4619500	3151400	2436300	3467800	3569600	1993400	3699600	2486800
mws0264	D-Trehalose*	Others	966650	2175700	1571175	649650	2850400	1451500	1095200	1442700	1278500
Lmsn000381	D-Maltose*	Others	1545400	2290900	1918150	1221100	3401200	3133200	1151700	3685600	2600700
mws1080	Galactinol	Others	1908300	3650700	2779500	2312800	5646000	6084300	2919000	5412800	4365300
mws1333	Melibiose	Others	525790	1477800	1001795	831710	1430300	1821800	1198500	1235300	1413900
pme0519	D-Sucrose*	Others	970740	2059400	1515070	1351600	2345200	2048300	1101500	2109100	1892100
mws5040	Turanose	Others	5277300	9329900	7303600	7301200	13245000	8706600	7550600	11088000	6800800
mws0232	Riboflavin (Vitamin B2)	Others	7422.9	5908.9	6665.9	21995	8349.3	5134.9	5347.9	18878	4622
Hmcn001415	Majoroside	Others	1825.7	5856	3840.85	796.97	2102.6	801.7	6431.7	2139.9	4843.3
Zmhn001970	Piceid	Others	31377	116710	74043.5	28659	33910	28118	44342	18296	92765
pmf0248	Delta-Tocopherol	Others	5666.3	7397.7	6532	8504.4	7001.6	6018.1	7236.1	6526.4	7274.3
pmn001399	2,4,6,4'-Tetrahydroxy-stilbene-2-O-glucoside	Others	55750	179640	117695	57310	31388	22152	227140	66710	40956
pmn001394	2,3,5,4'-Tetrahydroxystilbene-2-O-glucoside	Others	32834	57789	45311.5	29096	19047	1902.2	128410	22217	13904
Zmhn001746	Piceatannol-3'-O-glucoside	Others	54731	176430	115580	58153	42444	20454	196300	55746	44183
mws2523	Trehalose 6-phosphate	Others	107010	220940	163975	96643	73670	77309	277290	106780	224450
pme1014	Menatetrenone (Vitamin K2)	Others	56610	52579	54594.5	67723	66540	38332	54599	95818	41519
pme2125	Raffinose*	Others	50715	137500	94107.5	35204	96790	37048	72814	94947	98603
mws1589	D-Panose*	Others	9916.9	91541	50728.9	12807	33019	15812	18782	22385	34695
Hmqp000191	Planteose	Others	9865.5	9454.3	9659.9	9178.9	8225.1	14750	7921.4	13956	14981
pmp001282	Propyl 2-(trimethylammonio)ethyl phosphate	Others	1733.1	1345.1	1539.1	5479	1950.8	2277.4	3837.2	3442.5	3913.2
Lmqn000213	Stachyose	Others	1844.2	5711.3	3777.75	2058.5	3412.7	1719.1	3664.5	4121.9	3062
mws1593	D-Maltotetraose	Others	724.42	2530.9	1627.66	2545.6	366.93	376.51	3347.7	3345.6	3288.1
pmb0069	Benzamide	Phenolic acids	8075.2	5794.4	6934.8	8685.7	5262.2	2784	14181	38051	4116.4
pme0241	Benzoic acid	Phenolic acids	14850	8517.6	11683.8	24239	10605	15371	9314.6	30120	13541
mws0628	4-Hydroxybenzaldehyde	Phenolic acids	172010	245400	208705	210490	156970	15651	856190	247140	6229.5
pmp001086	5-Hydroxymethylfurfural	Phenolic acids	738580	772380	755480	1199500	1181200	325000	785580	1713700	430680
Lmbn001981	2,5-Dihydroxybenzaldehyde*	Phenolic acids	110280	220120	165200	149530	100690	120990	388300	111610	152070
mws0749	4-Hydroxybenzoic acid	Phenolic acids	94757	175060	134908	135470	123760	95275	371730	128070	129040
Hmgn001653	Protocatechualdehyde*	Phenolic acids	67191	175420	121306	79769	163460	62203	346150	84965	105960
Lmgn001670	Salicylic acid	Phenolic acids	148400	202150	175275	234590	98744	22843	1407500	215260	25594
mws2368	Tyrosol	Phenolic acids	18350	19568	18959	16406	8219.2	4451.1	104670	14954	2989.6
pme2828	4-Nitrophenol	Phenolic acids	5834600	6526000	6180300	8520900	7190600	6674800	6413600	10045000	6254300
pmp001285	Phthalic anhydride	Phenolic acids	144860	134380	139620	201000	156540	166910	143100	201500	172880
Lmxp001668	2-Methoxy-4-ethenylphenol	Phenolic acids	7962.1	8028.7	7995.4	24051	14975	42294	8856.1	46385	28350
mws0458	Vanillin	Phenolic acids	43518	180720	112119	35116	52457	38272	76197	45440	113490
mws0180	2,5-Dihydroxybenzoic acid; Gentisic Acid*	Phenolic acids	138350	198850	168600	134000	60153	9	718820	63583	9
mws0183	3,4-Dihydroxybenzoic acid (Protocatechuic acid)*	Phenolic acids	133150	349510	241330	237620	83223	44105	2012200	87273	62830
pmf0440	4-MethoxycinnaMaldehyde	Phenolic acids	23166	10808	16987	34622	31133	21131	11393	35690	22615
pme0281	Terephthalic acid	Phenolic acids	231550	136960	184255	223570	241670	193700	243040	162860	160920
mws0467	3-(4-Hydroxyphenyl)-propionic acid	Phenolic acids	191840	771920	481880	208080	169030	24585	601200	195640	80664
pmn001681	1-(4-Methoxyphenyl)-1-propanol	Phenolic acids	7930.6	19776	13853.3	6233	5625.3	5817.3	13148	8130.4	16923
Hmbp001276	Gallacetophenone	Phenolic acids	801380	743320	772350	2149300	943890	452600	977640	2539500	388680
mws0028	Vanillic acid	Phenolic acids	11365	23399	17382	14895	13736	32921	25435	9585.8	41075
pme1292	Homogentisic acid	Phenolic acids	12692	20375	16533.5	22167	9648.9	5124.8	32246	10191	18063
mws1195	p-Coumaric acid methyl ester*	Phenolic acids	4641.7	5797.7	5219.7	10952	7405.1	24402	5400.8	16307	23881
pmb2795	4-Methoxycinnamic acid*	Phenolic acids	553.51	1765.2	1159.36	707.05	1121.7	9519.2	532.19	382.93	37954
mws1350	Syringaldehyde; 4-Hydroxy-3,5-Dimethoxybenzaldehyde	Phenolic acids	86590	401000	243795	82959	123550	58225	171560	103090	308410
mws0160	3,4-Dihydroxybenzoic Acid Ethyl Ester (Protocatechuic acid ethyl ester)	Phenolic acids	2334.6	903.07	1618.84	9340.1	876.47	9	35062	889.49	9
pme0309	3-O-Methylgallic Acid	Phenolic acids	13197	23571	18384	15587	14436	10840	64063	10429	30439
HJN037	4-O-Methylgallic Acid	Phenolic acids	17217	24040	20628.5	12731	10140	14114	86226	9875	23503
mws0014	Ferulic acid*	Phenolic acids	44486	27111	35798.5	32950	48467	36532	33437	26295	52207
pme0422	Isoferulic Acid*	Phenolic acids	11364	10060	10712	14201	17344	17860	14766	6377.2	21383
pmb2497	4-Hydroxy-3-methoxymandelate	Phenolic acids	8507.4	8894.2	8700.8	10341	5481.2	15656	10930	4893.3	11231
Lmln010063	2,6-Di-tert-butylphenol	Phenolic acids	80399	106380	93389.5	69005	77258	70345	95080	82823	94104
MA10107783	3-[(1-Carboxyvinyl)oxy]benzoic acid	Phenolic acids	11705	42255	26980	9108.2	2584	2587.5	43464	7137.5	10421
mws1212	Methyl ferulate	Phenolic acids	9	9	9	9	9	141420	9	9	87552
pmb2620	3,4-Dimethoxycinnamic acid	Phenolic acids	9	9	9	9	9	37698	9	9	70576
pme3443	Sinapinaldehyde	Phenolic acids	47452	175280	111366	69003	47895	12001	191830	71039	40518
mws0853	Sinapyl alcohol	Phenolic acids	9	8925.8	4467.4	5683	1251	1892.5	13372	5045.5	625.5
Cmsp002787	3,4'-Dihydroxy-3',5'-dimethoxypropiophenone	Phenolic acids	2287.6	5450.4	3869	5337.1	12365	84318	2540.6	8676.5	97640
pmn001669	Methyl sinapate	Phenolic acids	9	9	9	9	9	19772	9	9	48241
pme3472	Arbutin	Phenolic acids	8020.2	21973	14996.6	6511.5	5530.5	523510	9804.7	4906.1	2817200
Lmxp011770	Diisobutyl phthalate*	Phenolic acids	5070500	4207200	4638850	5880900	4201200	5170700	4057200	6338300	5088800
Lmlp012720	Dibutyl phthalate*	Phenolic acids	4439100	3818200	4128650	5711900	4368100	4841400	4081300	6351300	4999600
Lmhn002051	Vnilloylmalic acid	Phenolic acids	140700	586630	363665	227330	166100	61190	610900	172680	189080
Lmap001821	Helicide	Phenolic acids	52441	43515	47978	120960	119760	10140	181490	267390	11373
mws1521	Salicin	Phenolic acids	9166.9	39709	24438	9802.7	10420	7825.5	11266	9096.6	46334
Lmap001606	Helicidol	Phenolic acids	24794	14679	19736.5	80525	18242	317990	23030	49008	335540
mws2120	Brevifolin carboxylic acid	Phenolic acids	18291	42620	30455.5	15851	14435	8290.3	61887	16678	30306
Zmhn001926	1-O-Salicyl-D-glucose	Phenolic acids	77108	306080	191594	84709	49726	57751	470920	50268	171190
Zmhn001358	4-O-Glucosyl-4-hydroxybenzoic acid	Phenolic acids	14497	48687	31592	32587	12174	2668.2	119630	24130	8245.1
pmb3142	Salicylic acid-2-O-glucoside	Phenolic acids	155330	392770	274050	103070	175450	403070	285320	131650	1074900
mws2367	Salidroside	Phenolic acids	22516	31914	27215	30649	20899	20516	39132	37646	31143
Zmhn000892	4-O-Glucosyl-3,4-dihydroxybenzyl alcohol	Phenolic acids	12299	24470	18384.5	21685	7773.9	20223	68654	6545.4	95362
Lmtn003441	2-Acetyl-3-hydroxyphenyl-1-O-glucoside	Phenolic acids	4996.4	17798	11397.2	1576.9	2158.8	9272.4	4904.9	1936.5	40272
Lmmn002179	Methyl salicylate-2-O-glucoside	Phenolic acids	8442.2	22680	15561.1	17529	10386	24767	28066	8926.2	48504
Lmyn002403	Mandelic acid-β-glucoside	Phenolic acids	1637.4	5089.1	3363.25	2365.7	2904.4	2727.7	9051.6	1429	11961
pmn001367	Protocatechuic acid-4-O-glucoside*	Phenolic acids	170830	275060	222945	185570	43509	47416	699210	58927	159190
pmb2871	1-O-Gentisoyl-D-glucoside*	Phenolic acids	496900	672410	584655	450980	99763	127080	1618800	133510	420720
Hmtn001120	5-(2-Hydroxyethyl)-2-O-glucosylphenol	Phenolic acids	17034	37069	27051.5	10994	9404.6	15354	44507	6893.1	60110
pmb0751	Trans-5-O-(p-Coumaroyl)shikimate	Phenolic acids	18588	25862	22225	59394	35235	25736	7369.8	42164	18347
pmn001513	Digallic Acid	Phenolic acids	11890	14720	13305	7212.5	8789	9159	14198	11234	23615
Lmsn003111	1-O-p-Coumaroyl-β-D-glucose	Phenolic acids	177620	982870	580245	170870	432190	71375	213950	196990	372490
Zmhn002301	p-Coumaric acid-4-O-glucoside	Phenolic acids	27768	62179	44973.5	19296	25157	10242	61375	23983	24194
Hmsn002272	Demethyl coniferin	Phenolic acids	9	9	9	9	9	14932	9	9	46641
Lmmn003663	5-Glucosyloxy-2-Hydroxybenzoic acid methyl ester*	Phenolic acids	19008	53436	36222	15312	16032	32397	81810	22086	100670
Zmhn001883	Vanillic acid-4-O-glucoside	Phenolic acids	412990	1362300	887645	422850	343250	340550	1783700	370210	1143900
Lmtn002565	1-O-Vanilloyl-D-Glucose*	Phenolic acids	6840.9	39694	23267.5	17535	10197	18416	41828	14746	56466
Lmgp002452	2-Glucosyloxy-(4-hydroxyphenyl)acetic acid (Dhurrin acid)	Phenolic acids	2360900	1919400	2140150	3698600	2537400	630490	3242300	3350100	253620
pmn001517	3,4,5-Trimethoxyphenyl-1-O-Glucoside	Phenolic acids	238080	673600	455840	232390	183980	88993	667980	225840	266180
pmb2928	Gallic acid-4-O-glucoside	Phenolic acids	17386	74616	46001	7140.1	7324	15139	38640	5156.1	46855
pmn001518	1-O-Galloyl-D-glucose	Phenolic acids	53282	107510	80396	50078	35488	179390	109640	32375	421030
Hmln002806	5-O-Caffeoylshikimic acid	Phenolic acids	2272	26088	14180	9762.8	3413.2	9	6782.2	7356.2	9
pmn001421	3-O-p-Coumaroylquinic acid*	Phenolic acids	317900	1813400	1065650	231480	306260	114400	240610	213570	351170
pmb3074	5-O-p-Coumaroylquinic acid*	Phenolic acids	5664	57157	31410.5	3928	12369	12947	7827.5	9566.5	40513
pma0149	Sinapoyl malate	Phenolic acids	815.06	583.58	699.32	2808.4	2032.1	6828.6	1862.1	2079.6	5864.7
Lmsn002548	1-O-Caffeoyl-β-D-glucose	Phenolic acids	32067	77403	54735	25392	29868	28880	64256	44023	65696
Lman002731	Grevilloside F	Phenolic acids	21924	62112	42018	12829	18909	3677.4	57264	21231	11418
Zmhn001793	6-O-Caffeoyl-D-glucose	Phenolic acids	53853	208520	131186	41040	52879	169790	189020	62046	514510
mws0906	Coniferin	Phenolic acids	90462	299560	195011	65094	120150	91467	235550	96712	43151
Lmmn000774	Dihydrocaffeoylglucose	Phenolic acids	20871	78820	49845.5	9440.8	11772	272210	33161	21808	532630
Zmln000899	Syringaldehyde-4-O-glucoside	Phenolic acids	20992	70804	45898	12222	23284	252350	27089	16001	551770
mws0178	Chlorogenic acid (3-O-Caffeoylquinic acid)*	Phenolic acids	760870	3005700	1883285	555260	509920	206170	1374500	799380	598550
mws2108	Cryptochlorogenic acid (4-O-Caffeoylquinic acid)	Phenolic acids	535470	1982500	1258985	343640	344790	128540	702560	464230	416940
pme1816	Neochlorogenic acid (5-O-Caffeoylquinic acid)*	Phenolic acids	45914	59093	52503.5	48651	22347	14012	117110	42351	83118
Zmhn002422	1-O-Feruloyl-D-Glucose	Phenolic acids	25144	29031	27087.5	16878	7519.5	9477.5	25875	11874	20564
Hmmn002544	Ferulic acid-4-O-glucoside	Phenolic acids	9999	42889	26444	9798.3	13608	132650	12208	5956.4	265250
mws0179	Chlorogenic acid methyl ester	Phenolic acids	6748.2	14478	10613.1	14894	3150.8	2593	12978	7865.8	7816
pmb0752	3-O-Feruloylquinic acid	Phenolic acids	1514	1327.8	1420.9	2397.2	1330.8	3766.6	570.5	2460.4	4353.9
pma3724	1-O-Feruloylquinic acid	Phenolic acids	6120.4	6842.4	6481.4	10716	1126.3	2479.7	3201.4	9758.9	766.08
pmn001695	Trihydroxycinnamoylquinic acid	Phenolic acids	5448	40791	23119.5	23189	15976	14984	20911	4299.5	38357
Lmap001661	Grevilloside C	Phenolic acids	4032.5	5206.2	4619.35	20264	12618	87469	9139.8	26253	97822
pmb0108	Feruloyl syringic acid	Phenolic acids	2492.4	1793.6	2143	2990.2	1837.1	9573.2	382.35	3695.1	9406.3
pmb2940	1-O-Glucosyl sinapate	Phenolic acids	419.03	1263.3	841.17	9	2098.1	25994	418.59	841.96	91589
HJN003	1-O-Sinapoyl-D-glucose	Phenolic acids	5948.8	31090	18519.4	2782.3	12549	22114	8815.8	4663.6	72718
Lmmp010562	Diisooctyl Phthalate	Phenolic acids	3669500	3532400	3600950	3449200	3414200	4591800	3566900	3347200	3164200
Lmwp011196	Bis(2-ethylhexyl)phthalate	Phenolic acids	3671000	3502100	3586550	3656200	3430900	4708300	3709900	3158400	3330700
Cmbp005948	1-O-p-Hydroxycinnamoyl-3-O-caffeoylglycerol	Phenolic acids	9	9	9	9	9	8917.4	9	9	2973
Cmjn004337	Benzyl-(2''-O-xylosyl)glucoside	Phenolic acids	3377.5	20874	12125.8	4839.8	6788.5	8705	9208.8	5309.2	19356
Lmap005254	Kermadecin H	Phenolic acids	354.04	341.15	347.6	832.7	298.08	90594	826.07	99.09	26644
Lmap005315	Kermadecin J	Phenolic acids	4091.1	20508	12299.5	6856.9	17183	55905	2364.9	19516	3511.6
Lmap005737	Robustol	Phenolic acids	9	9	9	9	9	58441	9	9	16563
Lman004552	Robustaside A;[6'-p-Coumarylarbutin]	Phenolic acids	9	9	9	9	9	99393	9	9	813340
Lmyn003028	Benzyl-β-gentiobioside	Phenolic acids	5542.4	14254	9898.2	3482.9	2312.1	5938.6	14859	4073.3	6821.3
Lman003972	Robustaside B;[6'-O-Caffeoylarbutin]	Phenolic acids	1935.8	9	972.4	1290.5	1255.5	23022	9	9	170990
Lmap005440	Grevirobstol A	Phenolic acids	957.44	1931.9	1444.67	1133.6	3205.6	2942.9	568.77	3043.6	647.61
Lmap005601	Grevirobstol B	Phenolic acids	455.14	599.11	527.13	721.31	3724.8	9199.8	251.51	1275.6	737.95
Lman004187	Grevilloside L	Phenolic acids	40783	256270	148526	107590	109230	61489	257110	139230	176480
pmb2654	Anthranilate-1-O-Sophoroside	Phenolic acids	139230	139190	139210	218410	268580	188890	121930	215640	147670
Lmsn005754	1-O-Galloyl-2-O-Cinnamoyl-β-D-glucose	Phenolic acids	9	9	9	9	9	2479.3	9	9	10939
Lman004071	Grevilloside M	Phenolic acids	14898	63305	39101.5	39780	24162	31294	129660	66092	103830
Zmhn004909	3,4-Digalloylshikimic acid	Phenolic acids	625.5	1875.8	1250.65	1885	629.5	3785	1903.2	3761	32797
pmb0758	Anisic acid-O-feruloyl glucoside	Phenolic acids	9	9	9	9	9	8181.3	9	9	12958
Li512115	Isochlorogenic acid B*	Phenolic acids	19087	17754	18420.5	32901	10966	33428	19115	22148	27193
pmn001384	Isochlorogenic acid C*	Phenolic acids	21174	15888	18531	22942	15308	21540	17141	16741	33103
pmn001382	Isochlorogenic acid A	Phenolic acids	16635	22189	19412	20274	17813	34249	18386	20279	23867
Lmap002047	Lomatiol	Quinones	503.06	507.9	505.48	1352.2	4227.6	71303	169.58	2845.5	83249
mws0024	Gallic acid	Tannins	32583	81721	57152	46186	28962	33816	92883	32518	108190
Lmfn000604	6-O-Galloyl-D-glucose	Tannins	5485.6	19787	12636.3	4232.7	4202.2	61868	10895	5310.2	186600
Hmln000873	2-O-Galloyl-D-glucose	Tannins	92797	375520	234158	99534	119110	246720	222800	102080	867490
pme0436	Procyanidin B3	Tannins	27897	129570	78733.5	27980	26149	11894	177270	54313	18328
pme0434	Procyanidin B2	Tannins	28802	151900	90351	37463	35659	21056	133750	63147	41201
mws0836	Procyanidin B1	Tannins	27380	113280	70330	26469	32436	16104	58115	49176	48134
Lmbn014696	Pimaric acid	Terpenoids	5478.1	7814	6646.05	5822.9	6257.5	6535.6	11928	4062.5	10311
Lmdn001560	6-DeoxyCatalpol	Terpenoids	6544.4	23899	15221.7	5653	9089.3	10985	22928	4607.4	35919
mws1629	Aucubin	Terpenoids	2720.6	4443	3581.8	402.98	1207.4	6216.4	3376.2	816.26	21319
mws1526	Sweroside	Terpenoids	2043.8	3150.7	2597.25	9090	8934.2	25258	1121.6	11508	43103
Hmmn003964	7-Deoxyloganic acid	Terpenoids	2531.5	20161	11346.2	5695.5	10850	7012.8	12072	2532	20288
pmp000696	Loganic acid	Terpenoids	4226.8	2538	3382.4	3165.5	2751.4	1288.8	2750.5	4430.7	527.26
mws1565	Geniposide	Terpenoids	7962.4	8018.4	7990.4	31286	26537	89569	10940	53123	70979
pmn001586	Deacetylasperulosidic acid	Terpenoids	9	9	9	9	9	20034	9	9	54554
Lmyp006119	β-Amyrone	Terpenoids	9	9	9	9	9	1577.6	9	9	1320.1
mws1430	Lupenone	Terpenoids	5604.8	5575.2	5590	8097.6	8371.7	33160	6739.1	6145.9	23260
pmn001587	Asperulosidic acid	Terpenoids	4648.9	23068	13858.5	5493	3243.4	3791.1	23971	5731.2	15459
pmp000438	Betulin	Terpenoids	9	9	9	9	9	24934	9	9	27748
mws4053	Ursolic acid	Terpenoids	2102.4	2298.7	2200.55	1597.1	3211	3013.2	2051.2	1607.4	2910.9
Hmbn005207	Hederagenin	Terpenoids	2656.5	1789.4	2222.95	2969.1	3567	8213.9	1647.1	1839.5	5914.9
pmp001059	Genipin-1-O-(2''-O-apiosyl)glucoside	Terpenoids	830.06	415.03	622.55	828.28	2084.2	6016.3	1246.8	1872	6638.6
pmp001066	6'-O-Sinapoylgeniposide	Terpenoids	9	9	9	9	9	8288.2	9	9	2985

## Sheet: Table S2
Table 2: Statistics of transcriptome assembly for nine datasets of M. ternifolia nutshell
Type	Number
Unigenes	208119
Mean Length	1256
N50	1883
N90	569
Total Bases	261336156

## Sheet: Table S3
Table S3: List of genes primers used to perform qRT-PCR
Gene name		sequence（5‘-3’）	product size
Unigene 57087-PAL2	Forward	TGAGCGAGTACCGTAACCCC	165bp
	Reverse	TCATGCTGTCCATAACCCAATC
Unigene 74899-PAL	Forward	TCAATTCTCCGAGCTGGTCA	168bp
	Reverse	TGGACGTGGTTGGTTACTGG
Unigene 71603-C4H	Forward	CTGTCCTGGAATCATTCTGGC	161bp
	Reverse	CAACAACAGTGGAGTGCTTCAATA
Unigene 71608-C4H	Forward	CCTCTTAGCCCTCTTCTGTGC	154bp
	Reverse	GTCGGTTAGGTTACGGTGGTT
Unigene 84379-4CL5	Forward	AACGAATCACTCGATGTCACCA	121bp
	Reverse	AATCAACCGCACGCCAGA
Unigene 73540-4CL5	Forward	GTGGTGGATAGGTTGAAGGAGC	124bp
	Reverse	CATCTGGAAACGGTATGACAGC
Unigene 64592-CHS1	Forward	CCACAAGGCACATACTCAGCG	144bp
	Reverse	CGAACCCAAACAGAACACCC
Unigene 78988-CHS	Forward	GGACAACCCAAATCTAAGATAACC	115bp
	Reverse	TCTTCACAGAGGGTCGGAGG
Unigene 73709-F3H	Forward	AAGGGTGGCTTCATCGTCTC	170bp
	Reverse	CCCATGAGGTTCTCGCTGTAT
Unigene 29740-FLS	Forward	CAAGTGCCCACAGCCAGAA	168bp
	Reverse	TGGTCAGCAAGCAAAACAGTAA
Unigene 69590-FLS	Forward	ACATTGGTGACCAGCTTGAGAT	117bp
	Reverse	CAGGTGGCGAGCAAAACA
GAPDH	Forward	CTTCAACATCATCCCTAGCAGC	102bp
